# Supplementary material for: Rapid Lipid Content Screening in Neochloris oleoabundans Utilizing Carbon-Based Dielectrophoresis
Source: Micromachines (Basel). 2021 Aug 27;12(9):1023. doi: 10.3390/mi12091023 (PMC8471556; doi:10.3390/mi12091023)
Supplement: Supplementary file 1 [file micromachines-12-01023-s001.zip]

Archive with 1 entries (1 files):
- micromachines-1320598-supplementary.pdf
